# Supplementary material for: Relationships between Psychoeducational Rehabilitation and Health Outcomes—A Systematic Review Focused on Acute Coronary Syndrome
Source: J Pers Med. 2021 May 21;11(6):440. doi: 10.3390/jpm11060440 (PMC8223782; doi:10.3390/jpm11060440)
Supplement: Supplementary file 1 [file jpm-11-00440-s001.zip]

Archive with 1 entries (1 files):
- jpm-1214351-SI.pdf
